# Supplementary material for: Bioactive Potential of Balkan Fomes fomentarius Strains: Novel Insights into Comparative Mycochemical Composition and Antioxidant, Anti-Acetylcholinesterase, and Antiproliferative Activities
Source: Microorganisms. 2025 May 26;13(6):1210. doi: 10.3390/microorganisms13061210 (PMC12195499; doi:10.3390/microorganisms13061210)
Supplement: Supplementary file 1 [file microorganisms-13-01210-s001.zip]

Archive with 1 entries (1 files):
- microorganisms-3581842-supplementary.pdf
